# Supplementary material for: Development of a Wine Metabolomics Approach for the Authenticity Assessment of Selected Greek Red Wines
Source: Molecules. 2021 May 11;26(10):2837. doi: 10.3390/molecules26102837 (PMC8150368; doi:10.3390/molecules26102837)
Supplement: Supplementary file 1 [file molecules-26-02837-s001.zip]

Archive with 1 entries (1 files):
- molecules-1204325-supplementary-proof done.xlsx
