# Supplementary material for: Development of a Wine Metabolomics Approach for the Authenticity Assessment of Selected Greek Red Wines
Source: Molecules. 2021 May 11;26(10):2837. doi: 10.3390/molecules26102837 (PMC8150368; doi:10.3390/molecules26102837)
Supplement: Supplementary file 1 [file molecules-26-02837-s001.zip › molecules-1204325-supplementary-proof done.xlsx]

## Sheet: Cover
Supplementary material for
Development of a Wine Metabolomics Approach for the Authenticity Assessment of Selected Greek Red Wines
Alexandros Tzachristas1, Marilena Dasenaki*2, Reza Aalizadeh2, Nikolaos Thomaidis2 and Charalampos Proestos1
1 Laboratory of Food Chemistry, Department of Chemistry, National and Kapodistrian University of Athens, Panepistimiopolis Zografou, 157 71 Athens, Greece.
2 Laboratory of Analytical Chemistry, Department of Chemistry, National and Kapodistrian University of Athens, Panepistimiopolis Zografou, 157 71 Athens, Greece.
*Corresponding author:
Marilena E. Dasenaki
Laboratory of Analytical Chemistry, Department of Chemistry,
National and Kapodistrian University of Athens,
Panepistimiopolis Zografou, 15771 Athens, Greece
E-mail address: mdasenaki@chem.uoa.gr
Phone: +30 210 7274430

## Sheet: Contents
Contents
Table S1 – Number and origin of wine samples
Table S2 – Target compound information
Table S3 – Target screening method validation
Table S4 – Evaluation of normality assumptions
Table S5 –Identified compounds
Table S6 –Scaling Methods Evaluation
Table S7 –IQR Method Evaluation
Table S8 –IQR Compound list
Figure S1 Comparison of OPLS-DA and PLS-DA models
Figure S2 Epicatechin Identification data
Figure S3 Gallocatechin Identification data
Figure S4 Malvidin 3-O Glucoside Identification data
Figure S5 (Iso)Leucine Identification data
Figure S6 Quercetin 3-O Glucuronide Identification data

## Sheet: Table S1
Table S1 – Number and origin of wine samples
Grape Variety	Vintage	Wineries	Naoussa		Nemea	Total
Agiorgitiko	2017	Arkas S.A, Cooperative of Nemea, Moraitis Winery, Semeli S.A.			10	27
	2018				17
Xinomavro	2017	Boutari S.A.(Naoussa), Cooperative of Naoussa	10			19
	2018		9
Total			19		27	46

## Sheet: Table S2
Table S2 – Target compound information
Compound name	Molecular formula	m/z of the [M-H]- ion	Rt	MS/MS product ions	InChlKey	Class
4-hydroxybenzoic acid	C7H6O3	137.024	2.41	93.0335;137.0233;65.0385	FJKROLUGYXJWQN-UHFFFAOYSA-N	Hydroxybenzoic acids
Apigenin	C15H10O5	269.046	8.15	151.0025;149.0233;225.0546	KZNIFHPLKGYRTM-UHFFFAOYSA-N	Flavones
Caffeic acid	C9H8O4	179.035	2.71	135.0440;134.0348	QAIPRVGONGVQAS-DUXPYHPUSA-N	Hydroxycinnamic acids
Catechin	C15H14O6	289.072	3.84	245.0820; 221.0816; 203.0716; 123.0455; 109.0296	PFTAWBLQPZVEMU-DZGCQCFKSA-N	Flavan-3-ols
Cinnamic acid	C9H8O2	147.045	5.12	103.0548;102.9346;77.0401	WBYWAXJHAXSJNI-VOTSOKGWSA-N	Cinnamic acids
Epicatechin	C15H14O6	289.072	4.34	245.0822; 221.0820; 203.0721; 123.0456; 109.0299	PFTAWBLQPZVEMU-UKRRQHHQSA-N	Flavan-3-ols
Eriodictyol	C15H12O6	287.056	6.31	151.0025;135.0440	SBHXYTNGIZCORC-ZDUSSCGKSA-N	Flavanones
Ferulic acid	C10H10O4	193.051	3.31	178.0287;134.0348;137.0233	KSEBMYQBYZTDHS-HWKANZROSA-N	Hydroxycinnamic acids
Galangin	C15H10O5	269.046	10.02	213.0546;169.0657;197.0597	VCCRNZQBSJXYJD-UHFFFAOYSA-N	Flavonol
Gallic acid	C7H6O5	169.014	1.72	125.023	LNTHITQWFMADLM-UHFFFAOYSA-N	Hydroxybenzoic acids
Genistein	C15H10O5	269.046	7.47	133.0284;225.0546;159.0440	TZBJGXHYKVUXJN-UHFFFAOYSA-N	Isoflavones
Gentisic acid	C7H6O4	153.019	2.42	108.0192;109.0284;153.0182	WXTMDXOMEHJXQO-UHFFFAOYSA-N	Hydroxybenzoic acids
Hydroxytyrosol	C8H10O3	153.056	3.52	123.044	JUUBCHWRXWPFFH-UHFFFAOYSA-N	Phenylethanol derivatives
Luteolin	C15H10O6	285.041	7.42	175.0392;151.0026;133.0283;107.0126	IQPNAANSBPBGFQ-UHFFFAOYSA-N	Flavones
Myricetin	C15H10O8	317.03	6.17	178.9986;151.0037	IKMDFBPHZNJCSN-UHFFFAOYSA-N	Flavonols
Naringenin	C15H12O5	271.061	7.21	119.0491;151.0025;177.0182	FTVWIRXFELQLPI-UHFFFAOYSA-N	Flavanones
p-Coumaric acid	C9H8O3	163.04	3.13	118.9900;119.0501;162.8392;117.0339	NGSWKAQJJWESNS-ZZXKWVIFSA-N	Hydroxycinnamic acids
Pinoresinol	C20H22O6	357.134	6.52	151.04	HGXBRUKMWQGOIE-AFHBHXEDSA-N	Lignans
Protocatechuic acid	C7H6O4	153.019	2.08	109.0284;108.0192	YQUVCSBJEUQKSH-UHFFFAOYSA-N	Hydroxybenzoic acids
Quercetin	C15H10O7	301.035	7.19	151.0025;178.9975;121.0284	REFJWTPEDVJJIY-UHFFFAOYSA-N	Flavonols
Rosmarinic acid	C18H16O8	359.077	4.31	161.0233;197.0444;179.0338	DOUMFZQKYFQNTF-WUTVXBCWSA-N	Hydroxycinnamic acids
Salicylic acid	C7H6O3	137.024	3.7	93.0334;137.0233	YGSDEFSMJLZEOE-UHFFFAOYSA-N	Hydroxybenzoic acids
Syringic acid	C9H10O5	197.046	2.67	123.0076;166.9975	JMSVCTWVEWCHDZ-UHFFFAOYSA-N	Hydroxycinnamic acids
Taxifolin	C15H12O7	303.051	4.97	285.0393;125.0233;153.0182	CXQWRCVTCMQVQX-LSDHHAIUSA-N	Flavononols
trans-resveratrol	C14H12O3	227.071	5.82	143.0502;185.0608	LUKBXSAWLPMMSZ-OWOJBTEDSA-N	Stilbenes
Tyrosol	C8H10O2	137.061	4.17	107.0497;119.0497	YCCILVSKPBXVIP-UHFFFAOYSA-N	Phenylethanol derivatives
Vanillic acid	C8H8O4	167.035	2.58	152.0091;125.0233	WKOLLVMJNQIZCI-UHFFFAOYSA-N	Hydroxybenzoic acids
Vanillin	C8H8O3	151.04	4.79	136.014	MWOOGOJBHIARFG-UHFFFAOYSA-N	Benzaldehydes
Ethyl vanillin (IS)	C9H10O3	165.056	5.61	136.0181;137.0233	CBOQJANXLMLOSS-UHFFFAOYSA-N	Benzaldehydes

## Sheet: Table S3
Table S3 – Target screening method validation
Compound	Intraday Precision (% RSD)		Linearity R2	LOD (μg/L)	LOQ (μg/L)	% Matrix Effect
	Low concentration 0.5 mg/ L	High concentration
		5 mg/ L
4-Hba	5.3	4.5	0.998	33.7	113	-25
Api	12	5.9	0.996	9.61	32.2	9
Caf	9.3	5.8	0.997	40.2	134	-6.1
Cat	9.7	1.7	0.998	23.3	77.6	19
Cin	5.9	5.7	0.996	43.6	145	-17
Epicat	7.3	5.5	0.992	19.5	65	-11
Erio	10	5	0.992	37.4	125	-14
Eth Van	5.8	5.2	0.997	43.5	145	-10
Fer	8.5	5.2	0.998	20.8	69.3	5.1
Gala	7.9	6.5	0.998	22.8	76.1	22
Gali	6.1	7.1	0.991	17.6	58.7	-49
Genis	10	6.9	0.998	16.2	54	-16
Gent	6.4	3.9	0.999	17.1	57.1	-17
Htyr	8	5.8	0.998	12.6	41.9	-18
Lut	7.6	6.4	0.999	20.2	67.3	22
Myr	6.4	5.1	0.992	26.2	79.4	-45
Nar	4.5	3.2	0.999	11.4	34.8	-23
p-Cou	8.8	5.5	0.998	33.9	113	15
Pin	5.5	4	0.999	25.3	84.3	-14
Prot	7.6	6.7	0.999	22	73.2	-72
Quer	6.2	5.2	0.996	9.72	32.5	13
Res	11	7.3	0.999	16.3	53.9	7
Ros	5.3	5.6	0.996	16	53.2	-18
Sal	7.8	4	0.991	14.5	44.1	9.4
Syr	12	3.3	0.999	25.5	77.2	-18
Tax	8	5.2	0.999	17.2	57.5	-19
Tyr	5.2	4.8	0.996	44.2	147	21
Vac	7	5.6	0.998	28.1	85.2	-19
Van	8	5.3	0.996	84.7	283	17
Abbreviations: Gen: Gentisic acid; Prot: Protocatechuic acid; 4-Hba: 4-hydroxybenzoic acid ; Caf: Caffeic acid; Cat: Catechin; Epicat: Epicatechin; Eth Van: Ethyl Vanillin; Fer: Ferulic acid; Gal: Gallic acid; Htyr: Hydroxytyrosol; p-Cou: p-coumaric acid; Quer: Quercetin; Res: trans-resveratrol; Sal: Salicylic Acid; Syr: Syringic Acid; Tax: Taxifolin; Tyr: Tyrosol; Vac: Vanillic Acid; Van: Vanill…

## Sheet: Table S4
Table S4 – Evaluation of normality assumptions
Variables	levene _pvalue	shapiro_pvalue
Gentisic acid	0.499	0.112
Protocatechuic acid	0.000896	0.0171
4-hydroxybenzoic acid	0.172	3.58e-07
Caffeic acid	0.577	0.00335
Catechin	0.000203	0.814
Epicatechin	2.54e-07	0.687
Ferulic acid	1.57e-10	0.00307
Gallic acid	0.976	0.196
Hydroxytyrosol	9.08e-05	0.0721
p-coumaric acid	0.426	1.01e-05
Quercetin	0.123	0.00167
Resveratrol	9.29e-05	0.0311
Salicylic Acid	2.36e-05	0.0227
Syringic Acid	0.000201	0.449
Taxifolin	0.111	0.445
Tyrosol	0.0115	0.0408
Vanillic Acid	0.00467	0.0673
Vanillin	0.686	1.3e-11
Myricetin	0.0109	0.0208
Naringenin	0.128	0.0188
Pinoresinol	0.304	0.000177
Eriodictyol	0.435	0.00218
Luteolin	0.0144	8.51e-05

## Sheet: Table S5
Table S5 –Identified compounds
Putative molecular formula	Proposed Compound	Class	Level of identification	Peak Score	[M−H]− m/ z Experimental	[M−H]− m/ z calculated	mass error [mDa]	tR experimental (min)	tR predicted (min)	mSigma	MS Library Match or MS/MS product ions	Literature	Ion
C2H4O3	Glycolic acid	Organic Acids	3	6.89323	75.0085	75.0088	-0.313709	1.53587	1.3	2.38843	72.9927		[M-H]-
C3H7NO2	Alanine	Amino acids	3	9.87101	88.0397	88.0404	-0.661649	1.31565	1.45	0.33561	71.0124		[M-H]-
C3H6O3	Lactic acid	Organic Acids	2a	12.3114	89.0246	89.0244	0.219413	1.40862	1.57	1.87904	mzcloud id: 2582		[M-H]-
C3H6O4	Glyceric acid	Organic Acids	2a	11.3984	105.019	105.019	-0.29	1.31029	1.90433	9.91798	metlin id:280		[M-H]-
C5H9NO2	Proline	Amino acids	2a	12.6565	114.056	114.056	-0.188153	1.38105	1.87	0.81283	RP001711		[M-H]-
C4H4O4	Fumaric acid	Organic Acids	2a	12	115.003	115.004	-0.32	2.13	2.05	7.7	mzcloud id: 1274		[M-H]-
C6H12O2	hexanoic acid	Fatty Acids	3	12.9438	115.076	115.076	-0.182419	4.99269	4.97	11.9907	no fragmentation observed		[M-H]-
C4H6O4	Succinic acid	Organic Acids	2a	11.7626	117.019	117.019	-0.0826422	1.54613	1.28	2.15696	mzcloud id: 1395		[M-H]-
C4H9NO3	Threonine	Amino acids	3	8.8167	118.05	118.051	-0.624782	1.34397	1.48	13.0891	74.0255		[M-H]-
C7H6O2	p-Hydroxybenzaldehyde	Benzaldehydes	3	8.9289	121.029	121.03	-0.158792	4.63777	4.38	5.57057	92.0263; 120.0213; 93.0348; 108.0217		[M-H]-
C6H13NO2	(Iso)leucine	Amino acids	3	14.9707	130.087	130.088	0.534004	1.92147	2.63	23.1582	no fragmentation observed		[M-H]-
C4H7NO4	Aspartic acid	Amino acids	2a	9.12227	132.03	132.03	-0.0688689	1.26267	1.04	14.9097	mzcloud id: 462		[M-H]-
C4H6O5	Malic acid	Organic Acids	2a	13.72	133.015	133.014	0.39515	1.35395	1.03	5.27649	mzcloud id: 1311		[M-H]-
C4H8O5	Threonic acid	Organic Acids	3	10.8695	135.03	135.03	-0.10132	1.31199	1.39	3.27992	133.0143; 89.02442; 75.0088; 71.0138		[M-H]-
C7H6O3	Salicylic acid	Hydroxybenzoic acids and derivatives	1	7.99968	137.024	137.024	0.0483026	3.70013	2.9578	1.20067	93.0334; 65.0385		[M-H]-
C7H6O3	4-hydroxybenzoic acid	Hydroxybenzoic acids and derivatives	1	9.84124	137.024	137.024	-0.29557	2.40898	2.9578	24.7643	93.0335; 65.0385		[M-H]-
C8H10O2	Tyrosol	Phenylethanoids	1	9.51293	137.061	137.061	0.335797	4.16784	5.92	1.60322	119.0497; 107.0497		[M-H]-
C8H16O2	Octanoic acid	Fatty Acids	3	13.8522	143.108	143.108	0.160684	7.76626	6.83	3.94564	no fragmentation observed		[M-H]-
C5H6O5	2-ketoglutaric acid	Organic Acids	3	11.4608	145.014	145.014	0.172893	1.23662	1.13	6.70581	101.024		[M-H]-
C5H9NO4	Glutamic acid	Amino acids	3	12.293	146.046	146.046	0.0914499	1.26034	1.14	39.8349	102.0559; 128.0353		[M-H]-
C5H8O5	Citramalic acid	Organic Acids	2a	11.6321	147.03	147.03	-0.0707927	1.30072	1.25	13.5118	NIST No:1052194		[M-H]-
C4H6O6	L-Tartaric acid	Organic Acids	2a	10.0834	149.01	149.009	0.445181	1.16817	1.07	10.4489	mzcloud id: 1245		[M-H]-
C5H10O5	Xylose	Carbohydrates	3	9.39655	149.046	149.046	0.130112	1.33015	1.93	7.40613	89.0244; 131.035; 113.02442; 59.01385		[M-H]-
C8H8O3	Vanillin	Benzaldehydes	1	9.05404	151.04	151.04	-0.0423586	4.79179	4.08672	10.9316	136.014		[M-H]-
C7H6O4	Patulin	Mycotoxins	2b	10.2998	153.019	153.019	-0.384094	4.14909	2.58	19.2229	mzcloud id: 109		[M-H]-
C7H6O4	Gentisic acid	Hydroxybenzoic acids and derivatives	1	10.8738	153.019	153.019	0.0433154	2.42355	3.16	3.45652	108.0192; 109.0284		[M-H]-
C7H6O4	Protocatechuic acid	Hydroxybenzoic acids and derivatives	1	11.3784	153.019	153.019	-0.178667	2.08124	3.06	2.44839	109.0284; 108.0192		[M-H]-
C8H10O3	Hydroxytyrosol	Phenylethanoids	1	9.05855	153.056	153.056	-0.169961	3.51541	5.40782	4.85686	123.044		[M-H]-
C10H11NO	Tryptophol	Amines	2a	9.93336	160.077	160.077	0.160364	5.87023	5.77	12.0848	MassBank Record: KO001202		[M-H]-
C9H8O3	p-Coumaric acid	Hydroxycinnamic acids and derivatives	1	12.0488	163.04	163.04	0.105663	3.13016	2.76	11.9084	119.0501; 93.0375		[M-H]-
C9H11NO2	Phenylalanine	Amino acids	2a	9.13061	164.072	164.072	0.169194	3.11407	4.33	1.16635	mzcloud id: 8		[M-H]-
C9H10O3	Ethyl vanillin	Benzaldehydes	1	10.9175	165.056	165.056	0.137973	5.61153	5.93	4.41689	136.0181; 137.0233		[M-H]-
C8H8O4	Vanillic acid	Hydroxybenzoic acids and derivatives	1	10.7618	167.035	167.035	-0.0861367	2.57805	2.85	1.74251	152.009		[M-H]-
C7H6O5	Gallic acid	Hydroxybenzoic acids and derivatives	1	13.27	169.014	169.014	0.0950638	1.72435	3.07	8.05597	125.023		[M-H]-
C10H20O2	Decanoic acid	Fatty Acids	3	10.7448	171.139	171.139	0.134471	10.0329	8.8	9.31916	no fragmentation observed		[M-H]-
C7H10O5	Shikimic acid	Organic Acids	2a	7.28651	173.046	173.046	0.210367	1.39971	2.48	7.02539	metlin id:338		[M-H]-
C6H8O6	Ascorbic acid	Organic Acids	2a	6.74414	175.025	175.025	0.289967	1.41448	2.46963	15.2834	metlin id: 249		[M-H]-
C7H12O5	2-Isopropylmalic acid	Organic Acids	3	12.1912	175.061	175.061	0.210074	2.72704	2.05	2.54087	115.0401; 113.0608; 85.0659; 131.0708		[M-H]-
C9H8O4	Caffeic acid	Hydroxycinnamic acids and derivatives	1	9.99796	179.035	179.035	0.153821	2.71405	2.71	8.19645	135.044; 134.0348		[M-H]-
C6H12O6	Hexose	Carbohydrates	3	15.4418	179.056	179.056	0.0775721	1.32645	2.49	13.5037	161.0455; 89.0244; 133.0142		[M-H]-
C9H11NO3	Tyrosine	Amino acids	2a	7.35372	180.066	180.067	-0.659029	1.83261	3.75	86.4459	mzcloud id: 2255		[M-H]-
C9H10O4	Protocatechuic acid ethyl ester	Hydroxybenzoic acids and derivatives	2a	9.99553	181.051	181.051	0.0112873	6.06127	5.89	4.7	153.0193; 109.0295	Lambert et al. 2015	[M-H]-
C8H8O5	Methyl gallate	Hydroxybenzoic acids and derivatives	2a	12.1639	183.03	183.03	-0.0300293	4.17615	4.75604	21.0012	124.0173; 137.0244; 140.0139; 168.0080	Abu-Reidah et al.2017	[M-H]-
C6H8O7	(Iso)citric acid	Organic Acids	3	6.37015	191.02	191.02	0.429486	1.38326	1.34	11.0435	129.019; 111.008; 85.029		[M-H]-
C11H12O3	Ethyl coumarate	Hydroxycinnamic acids and derivatives	3	10.1506	191.072	191.071	0.14204	8.14425	7.36	6.4492	163.0395; 145.029; 117.0346; 119.0502		[M-H]-
C6H10O7	Galacturonic acid	Organic Acids	3	13.6913	193.035	193.035	0.120796	1.26084	1.65	8.70312	71.0139; 72.9935; 85.0296; 113.0244		[M-H]-
C10H10O4	Ferulic acid	Hydroxycinnamic acids and derivatives	1	10.1726	193.05	193.051	-0.527315	3.30852	2.91	44.1987	134.0348; 178.0287; 137.0233		[M-H]-
C6H12O7	Gluconic acid	Organic Acids	2a	9.50995	195.051	195.051	0.172875	1.28533	1.85	10.0745	mzcloud id: 1226		[M-H]-
C9H10O5	Ethyl gallate	Hydroxybenzoic acids and derivatives	2a	11.9025	197.046	197.046	0.220213	4.96505	5.14	4.55657	169.0144; 125.0239	Gawel et al. 2014, Lambert et al. 2015	[M-H]-
C9H10O5	Syringic acid	Hydroxybenzoic acids and derivatives	1	8.68904	197.045	197.046	-0.18117	2.66789	3.02	2.40703	123.0076; 166.9975		[M-H]-
C11H12N2O2	Tryptophan	Amino acids	2a	7.61934	203.082	203.083	-0.205665	3.62649	4.63	12.8808	mzcloud id: 415		[M-H]-
C11H11NO3	Indole-3-lactic acid	Amines	2a	8.76038	204.066	204.067	-0.732114	3.79088	4.82	89.6184	mzcloud id: 450		[M-H]-
C11H12O4	Ethyl caffeate	Hydroxycinnamic acids and derivatives	2a	18.6012	207.067	207.066	0.268243	7.12028	6.94	9.72639	179.0360; 161.0260; 135.0460	Gawel et. 2014	[M-H]-
C6H10O8	Mucic Acid	Organic Acids	2a	9.39346	209.03	209.03	0.110998	1.17207	1.63	8.42581	MoNA ID: VF-NPL-QEHF011359		[M-H]-
C9H17NO5	Pantothenic acid	Organic Acids	2a	8.07239	218.103	218.103	-0.581819	2.30396	3.99	4.86792	mzcloud id: 536		[M-H]-
C14H12O3	trans-resveratrol	Stilbenes	1	11.9479	227.071	227.071	-0.37857	5.82147	9.03799	10.0333	143.0502; 185.0608		[M-H]-
C14H12O3	cis-resveratrol	Stilbenes	2a	9.07605	227.071	227.071	-0.304718	6.67155	9.03799	37.4378	143.0502; 185.0608	Rodríguez-Cabo et al 2014	[M-H]-
C9H12N2O6	Uridine	Pyrimidines	2a	7.27055	243.062	243.062	0.0928786	1.86605	3.75	5.29448	mzcloud id: 1408		[M-H]-
C15H20O4	Abscisic acid	Organic Acids	2a	9.53466	263.128	263.129	-0.465624	4.94909	4.43	20.4307	mzcloud id: 158		[M-H]-
C15H12O5	Naringenin	Flavanones	1	10.0449	271.061	271.061	-0.135961	7.20503	7.96	35.0455	151.0025; 119.0491; 177.0182		[M-H]-
C15H10O6	Kaempferol	Flavonols	2a	10.8856	285.04	285.04	-0.164801	8.08982	7.26	10.5082	mzcloud id: 966		[M-H]-
C15H10O6	Luteolin	Flavones	1	13	285.041	285.041	0.04	7.42	7.61	35.1	133.0283; 151.0026; 107.0126; 175.0392; 199.0398		[M-H]-
C15H12O6	Dihydrokaempferol isomer 1	Flavononols	3	9.9	287.057	287.056	0.44	5.57	6.4586	13.1	259.0610; 243.0660; 125.0240		[M-H]-
C15H12O6	Eriodictyol	Flavanones	1	9.9	287.055	287.056	-1.08832	6.30767	7.7	50.1493	151.0025; 135.044		[M-H]-
C15H14O6	Epicatechin	Flavan-3-ols	1	9.44918	289.072	289.072	-0.204888	4.33575	7.13	10.9079	245.0822; 221.0820; 203.0721; 123.0456; 109.0299		[M-H]-
C15H14O6	Catechin	Flavan-3-ols	1	8.22469	289.071	289.072	-0.382795	3.84085	7.13	11.907	245.0820; 221.0816; 203.0716; 123.0455; 109.0296		[M-H]-
C13H12O8	Coutaric acid	Hydroxycinnamic acids and derivatives	2a	9.92926	295.046	295.046	-0.378519	1.78858	2.75	11.8239	163.0395; 119.0507; 145.029; 149.0091	Gawel et. 2014, Pati et al.2014	[M-H]-
C13H16O8	Salicylic acid glucoside	Hydroxybenzoic acids and derivatives	3	9.21003	299.077	299.077	-0.690389	3.38295	3.02	29.1021	137.0235; 93.0320	Barnaba et al.2018	[M-H]-
C15H10O7	Quercetin	Flavonols	1	16.704	301.035	301.035	-0.244275	7.18774	7.12	4.84582	151.0025; 178.9975; 121.0284	metlin id: 409	[M-H]-
C15H12O7	Taxifolin	Flavononols	1	10.5603	303.051	303.051	0.231595	4.97005	7.31	27.9278	285.0393; 125.0233; 153.0182	metlin id: 3434	[M-H]-
C15H14O7	Gallocatechin	Flavan-3-ols	2a	8.51303	305.067	305.067	0.0408607	3.06293	a	19.7038	MoNA ID: MetaboBASE0907		[M-H]-
C15H14O7	Epigallocatechin	Flavan-3-ols	2a	8.20718	305.066	305.067	-0.228999	3.70674	a	14.4437	MoNA ID: MetaboBASE0951		[M-H]-
C13H12O9	Caftaric acid	Hydroxycinnamic acids and derivatives	2a	10.1854	311.041	311.041	0.00187548	1.48287	2.8	12.1349	179.0355; 135.0452; 149.0092	Roullier Gall et. 2014	[M-H]-
C16H12O7	Isorhamnetin	Flavonols	2a	10.6083	315.051	315.051	-0.259618	8.21528	7.63	6.05775	mzcloud id: 454		[M-H]-
C13H16O9	Protocatechuic acid glucoside	Hydroxybenzoic acids and derivatives	3	6.18583	315.072	315.072	-0.491787	1.81669	3.21	19.49	153.019; 152.013; 109.0290; 108.0200	Barnaba et al. 2018	[M-H]-
C14H20O8	Hydroxytyrosol Glucoside	Phenylethanoids	3	12.1375	315.109	315.109	0.00818884	3.39363	4.94	18.4275	153.0554; 123.0454	Barnaba et al. 2018	[M-H]-
C15H10O8	Myricetin	Flavonols	1	18.4138	317.03	317.03	0.0765144	6.17104	6.67	20.9304	178.9986; 151.00368	metlin id: 3448	[M-H]-
C15H12O8	Dihydromyricetin	Flavononols	3	10.1391	319.046	319.046	-0.229561	4.26999	6.75	17.2622	151.0037; 193.0142; 178.9986; 125.0244	Abu-Reidah et al.2017	[M-H]-
C14H14O9	trans-Fertaric acid	Hydroxycinnamic acids and derivatives	2a	8.10626	325.056	325.057	-0.700256	1.82828	2.98	19.4423	MoNA ID: PM015311		[M-H]-
C15H18O8	coumaroyl glycoside isomer 1	Hydroxycinnamic acids and derivatives	3	14.2738	325.093	325.093	-0.151979	4.47916	3.34	20.3834	163.0410; 119.0500	Barnaba et al.2018	[M-H]-
C15H18O8	coumaroyl glycoside isomer 2	Hydroxycinnamic acids and derivatives	3	14.2738	325.093	325.093	-0.151979	4.47916	3.34	20.3834	163.0410; 119.0500	Barnaba et al.2018	[M-H]-
C16H12O8	Laricitrin	Flavonols	2b	10.2423	331.046	331.046	-0.316198	7.27012	7.26	59.7412	316.0232; 151.0043	Vrhovsek et al. 2012	[M-H]-
C13H16O10	Galloyl glycoside	Hydroxybenzoic acids and derivatives	3	19.9409	331.067	331.067	-0.140798	4.94713	3.3272	20.484	169.0150; 125.0240	Gawel et al. 2014	[M-H]-
C15H16O9	Esculin	Coumarins	2a	10.6248	339.072	339.072	-0.323627	4.29842	3.41	7.95966	Metlin Id: 43929,	Vrhovsek et al.2012	[M-H]-
C17H14O8	Syringetin	Flavonols	2b	11.8227	345.063	345.062	1.09602	8.22878	7.37759	50.4554	330.0398; 315.0157; 287.0214	Castillo-Muñoz et 2007	[M-H]-
C15H20O10	Syringic acid Glucoside	Hydroxybenzoic acids and derivatives	3	9.02345	359.098	359.098	-0.515691	1.92084	4.08	39.3789	197.046	Barnaba et al.2018, Abu-Reidah et al.2017	[M-H]-
C17H21NO8	Indolelactic acid glycoside	Amines	3	9.11241	366.12	366.119	0.114996	3.47715	4.1513	13.5	186.0560; 142.0660; 204.0666	Gawel et al 2014	[M-H]-
C19H30O8	Vomifoliol 9-glucoside	Norisoprenoids	2b	7.05932	385.186	385.187	-0.533307	4.60977	5.46016	137.069	153.0926; 205.1255; 163.0398; 89.0238	-	[M-H]-
C20H22O8	(E)-Resveratrol 3-glucoside	Stilbenes	3	9.1478	389.124	389.124	-0.595611	4.82309	a	52.9311	227.074		[M-H]-
C20H22O8	(Z)-Resveratrol 3-glucoside	Stilbenes	3	9.22462	389.124	389.124	-0.187123	5.90374	a	8.80284	227.0739; 185.0608; 143.0503		[M-H]-
C18H26O10	Benzyl O-[arabinofuranosyl-(1->6)-glucoside]	Benzyl alcohol derivatives	2b	8.81564	401.144	401.145	-1.46058	4.48418	5.19	50.5264	269.1031; 161.0456; 101.0244	Barnaba et al.2018	[M-H]-
C21H22O10	Aromadendrin 3-rhamnoside	Flavononols	2b	7.53628	433.112	433.114	-1.79772	5.8669	6.22606	51.4374	178.9997; 152.0120; 269.0473; 151.0047	Flamini et al. 2015	[M-H]-
C21H24O10	Phlorizin	Dihydrochalcones	2a	8.08711	435.129	435.13	-0.776854	5.89925	8.3	15.4571	Metlin ID:3535	Dasenaki et al. 2019	[M-H]-
C21H20O11	Astragalin	Flavonols	2a	10.1603	447.093	447.093	-0.310604	6.14085	5.93	13.0477	mzcloud id: 8165		[M-H]-
C21H22O11	Astilbin	Flavononols	2a	8.54617	449.108	449.109	-0.587103	5.29306	6.54	17.6497	MoNA ID:CCMSLIB00000845955		[M-H]-
C21H20O12	Isoquercitrin	Flavonols	2a	9.02826	463.088	463.088	0.0505419	5.57255	5.9	15.4189	Metlin ID: 50502		[M-H]-
C21H18O13	Quercetin 3-glucuronide	Flavonols	2a	8.49381	477.068	477.067	0.378689	4.99705	3.6	14.1129	MoNA ID:RIKENPlaSMA006677		[M-H]-
C22H22O12	Isorhamnetin-3-O-glucoside	Flavonols	2a	9.55499	477.103	477.104	-0.387565	6.15872	6.29	25.2214	MoNA ID: FiehnHILIC001277		[M-H]-
C21H20O13	Myricetin 3-O-glucoside	Flavonols	2a	9.0703	479.083	479.083	-0.079323	5.02173	5.65	9.1007	Metlin id: 50836,	De Rosso et al. 2015	[M-H]-
C21H18O14	Myricetin-3-O-glucuronide	Flavonols	2a	8.28069	493.062	493.062	-0.191412	4.5744	3.54	34.5071	317.031	De Rosso et al. 2015	[M-H]-
C22H22O13	Laricitrin 3-glucoside	Flavonols	2a	9.13053	493.098	493.099	-0.815894	5.5684	6.11	5.54704	Metlin ID: 50887,	De Rosso et al. 2015	[M-H]-
C23H24O13	Syringetin-3-O-glucoside	Flavonols	2a	8.76029	507.114	507.114	-0.614358	6.1023	6.63	17.2006	344.0561; 273.0432	De Rosso et al. 2015	[M-H]-
C30H26O12	Procyanidin dimer 1	Flavan-3-ols	3	8.8	577.135	577.135	-0.58	3.31	a	43.7	289.0732; 407.0789; 451.1030; 425.0889; 125.0248	Flamini 2013, Di Lecce et al. 2014	[M-H]-
C30H26O12	Procyanidin dimer 2	Flavan-3-ols	3	8.4803	577.134	577.135	-0.836986	3.79082	a	58.5746	289.0732; 407.0789; 451.1030; 425.0889; 125.0248	Flamini 2013, Di Lecce et al. 2014	[M-H]-
C21H24O11	(Epi)catechin-glycoside	Flavan-3-ols	3	10.2359	451.124	451.125	-0.46495	3.80449	6.09	22.9635	289.0718; 245.0819; 151.0401; 137.0244; 167.0350	Barnaba et al. 2018, Di Lecce et al. 2014	[M-H]-
C21H28O13	Coumaroyl-diglycoside isomer 1	Hydroxycinnamic acids and derivatives	3	8.98106	487.146	487.146	-0.163612	4.48625	5.46	33.8313	265.0716; 205.0506; 163.0401; 145.0303; 113.0244	Barnaba et al.2018	[M-H]-
C21H28O13	Coumaroyl-diglycoside isomer 2	Hydroxycinnamic acids and derivatives	3	12.0979	487.145	487.146	-0.687513	4.25158	5.46	23.5887	145.0303; 163.0401; 205.0506; 265.0716	Barnaba et al.2018	[M-H]-
C23H24O12	Malvidin 3-0 Glucoside [M-2H]	Anthocyanins	2a	10.9756	491.119	491.1195*	-0.418111	4.72167	a	20.4748	329.0662; 328.0589; 314.0416; 313.0350	Sun et al. 2017,Barnaba et al.2018	[M-2H]-
C23H26O13	Quercetin 3,3’-dimethyl ether 4’-glucoside	Flavonols	3	7.5	509.13	509.1301**	0.24	3.29	a	18.1	149.025; 329.0668; 193.0151; 165.0197	Dasenaki et al.2019	[M+H2O-H]-
References (1) Abu-Reidah, I. M.; Arráez-Román, D.; Warad, I.; Fernández-Gutiérrez, A.; Segura-Carretero, A. UHPLC/MS 2 -Based Approach for the Comprehensive Metabolite Profiling of Bean (Vicia Faba L.) by-Products: A Promising Source of Bioactive Constituents. Food Res. Int. 2017, 93, 87–96. https://doi.org/10.1016/j.foodres.2017.01.014. (2) Arapitsas, P.; Corte, A. Della; Gika, H.; Narduzzi, L.…

## Sheet: Table S6
Table S6 –Scaling Methods Evaluation
Method	R2X(cum)	R2Y(cum)	Q2(cum)	RMSEE	RMSEP	pre	ort	ACCtrain	ACCTEST	ACC_crossval	Score
Level	0.404	0.908	0.889	0.155	0.151	1	1	1	1	1	0.80605
Log2Mcen	0.98	0.938	0.891	0.133	0.401	1	4	1	0.78	0.96	0.820336
autosc	0.592	0.958	0.898	0.106	0.156	1	2	1	1	1	0.8494
rangesc	0.645	0.957	0.907	0.108	0.13	1	2	1	1	1	0.8665
Vast	0.679	0.973	0.922	0.0862	0.164	1	3	1	1	1	0.87007
PQN	0.969	0.906	0.874	0.16	0.186	1	2	1	1	1	0.87625
centering	0.918	0.929	0.854	0.141	0.128	1	3	1	1	1	0.8883
Pareto	0.756	0.943	0.899	0.124	0.0838	1	2	1	1	1	0.89091

## Sheet: Table S7
Table S7 –IQR Method Evaluation
Evaluation	code	R2X(cum)	R2Y(cum)	Q2(cum)	RMSEE	RMSEP	ACC train	ACC TEST	ACC crval	Score	pre	ort	No of comps
Just VIP>1	p1Q0	0.841	0.894	0.863	0.169	0.145	1	1	1	0.864	1	2	17
VIP>1 and 25% of p1 excluded	p1Q25	0.845	0.889	0.849	0.173	0.152	1	1	1	0.85835	1	2	12
VIP>1 and 50% p1 excluded	p1Q50	0.917	0.886	0.856	0.175	0.149	1	1	1	0.8707	1	2	8
VIP>1 and 25% pcorr1 excluded	pcorr1Q25	0.809	0.798	0.786	0.23	0.2	1	1	1	0.80375	1	1	12
VIP>1 and 50% pcorr1 excluded	pcorr1Q50	0.893	0.799	0.788	0.23	0.202	1	1	1	0.8163	1	1	8
VIP>1 and 25% of p1 and pcorr1 excluded	p25c25	0.845	0.889	0.849	0.173	0.152	1	1	1	0.85835	1	2	12
VIP>1 and 50% of p1 and pcorr1 excluded	p50c50	0.917	0.886	0.856	0.175	0.149	1	1	1	0.8707	1	2	8

## Sheet: Table S8
Table S8 –IQR Compound list
IQR evaluation/ important compounds	p1Q0	p1Q25	p1Q50	pcorr1Q25	pcorr1Q50
1	Htyr	Sal	Cat	Sal	Htyr
2	Tyr	Cou	Ecat	Cou	Htyr_Glu
3	Htyr_Glu	Et_coum	Et_Gal	Que_Gln	Cat
4	Cat	Mal_Glu	Ila_glu	Et_coum	Ecat
5	Ecat	Leu	Pro	Mal_Glu	Ila_glu
6	Et_Gal	Qdme_glu	Cou	Qdme_glu	Cou
7	PrD_1	Tyr	Et_coum	Htyr	Et_coum
8	Ila_glu	Htyr_Glu	Leu	Tyr	Mal_Glu
9	GCat	Cat	Qdme_glu	Htyr_Glu	Qdme_glu
10	Pro	Ecat		Cat
11	Sal	Et_Gal		Ecat
12	Bal_Glu	Ila_glu		Ila_glu
13	Cou	Pro		GCat
14	Que_Gln
15	Et_coum
16	Mal_Glu
17	Et_Prot
18	Leu
19	Qdme_glu
Abbreviations: Sal=Salicylic acid, Bal_Glu= Benzyl-O-arabinofuranosyl 1,6 glucoside,
Cou=Coutaric acid, Que_Gln =Quercetin.3.glucuronide, Et_coum =Ethyl coumarate,
Et_Prot =Protocatechuic acid ethyl ester, Cat=Catechin, Ecat=Epicatechin
Tyr=Tyrosol,Htyr=Hydroxytyrosol,Htyr_Glu=Hydroxytyrosol Glycoside
Et_Gal =Ethyl gallate, PrD_1=Procyanidin.dimer, GCat =Gallocatechin, Pro=L-Proline,
Ila_glu= Indolelactic acid glucoside, Qdme_glu=Quercetin 3,3 dimethyl ether 4 glucoside,
Leu = L-(Iso)-Leucine, Mal_Glu =Malvidin 3-O glucoside

[truncated: 6 more sheets: Figure S1, Figure S2, Figure S3, Figure S4, Figure S5, Figure S6]
